# Supplementary material for: Cell Density Impacts Population Activity in Human iPSC-Derived Neural Networks
Source: eNeuro. 2026 May 6;13(5):ENEURO.0176-24.2026. doi: 10.1523/ENEURO.0176-24.2026 (PMC13159969; doi:10.1523/ENEURO.0176-24.2026)
Supplement: Data 1 — All analysis code for this manuscript can be found at https://github.com/krishnanURMC/Uzun_eNeuro_2026 Download Data 1, ZIP file. [file eneuro-13-ENEURO.0176-24.2026-s001.zip]

Archive with 9 entries (9 files):
- approxbrunnermunzel.m
- figure3_firingRate.m
- figure4_correlation.m
- figure4_prepBinnedTimeSeries.m
- figure5_entropy.m
- figure6_maxEnt.m
- plotEmAll.m
- significanceTest.m
- spineEntropyMaxEnt_ising.m
