# Supplementary material for: Cell Density Impacts Population Activity in Human iPSC-Derived Neural Networks
Source: eNeuro. 2026 May 6;13(5):ENEURO.0176-24.2026. doi: 10.1523/ENEURO.0176-24.2026 (PMC13159969; doi:10.1523/ENEURO.0176-24.2026)
Supplement: Data 1 — All analysis code for this manuscript can be found at https://github.com/krishnanURMC/Uzun_eNeuro_2026 Download Data 1, ZIP file. [file eneuro-13-ENEURO.0176-24.2026-s001.zip › figure3_firingRate.m]

%% The description of the well properties
% Acquire FileList for sorted data

clear Folder FileList
Folder = 'directory of the spike sorting results';
FileList = struct2cell(dir(fullfile(Folder,'**',['*.mat'])))';

% Acquire active well positions in the FileList

% Assign experiment data
% Experimental conditions for different plates
% conc: *K cells
% cLine: WT126 == 1 - WT33 == 2

plateMaps{1}.cellLine = 1;
plateMaps{1}.conc = [1.25 1.25 1.25 1.25;
                     2.5  2.5  2.5  2.5;
                     5    5    5    5];
plateMaps{2}.cellLine = 1;
plateMaps{2}.conc = [12.5 12.5 12.5 12.5;
                     25   25   25   25;
                     50   50   50   50];
plateMaps{3}.cellLine = 2;
plateMaps{3}.conc = [1.25 1.25 1.25 1.25;
                     2.5  2.5  2.5  2.5;
                     5    5    5    5];
plateMaps{4}.cellLine = 2;
plateMaps{4}.conc = [12.5 12.5 12.5 12.5;
                     25   25   25   25;
                     50   50   50   50];
plateMaps{5}.cellLine = 1;
plateMaps{5}.conc = [1.25 1.25 12.5 12.5;
                     2.5  2.5  25   25;
                     5    5    50   50];
plateMaps{6}.cellLine = 2;
plateMaps{6}.conc = [1.25 1.25 12.5 12.5;
                     2.5  2.5  25   25;
                     5    5    50   50];
plateMaps{7}.cellLine = 1;
plateMaps{7}.conc = [2.5 2.5 2.5 2.5;
                     5   5   5   5;
                     25  25  25  25];
plateMaps{8}.cellLine = 2;
plateMaps{8}.conc = [2.5 2.5 2.5 2.5;
                     5   5   5   5;
                     25  25  25  25];

% The beginning of the experiment
dt1 = datetime('13-Nov-2015','Format','dd-MMM-yyyy');

% recording frequency of the micro-electrode array recordings
recFreq = 12500;

% oo
clear MAP firingRate
MAP = []; firingRate = [];

for zz = 1:size(FileList,1)
    clear sInfo
    
    tic

    fprintf('Current zz = %d\n',zz)

    FilePath = strcat(FileList{zz,2},'\',FileList{zz,1});
    load(FilePath,'sInfo')

    for ii = 1:size(sInfo,1)
        for jj = 1:size(sInfo,2)
            if isempty(sInfo{ii,jj})
                continue
            elseif isempty(sInfo{ii,jj}(1).spikeT)
                continue
            end

            dt2 = FileList{zz,1}; dt2 = dt2(8:17);
            dt2 = datetime(dt2,'Format','yyyy.MM.dd');
            diffDate = between(dt1,dt2,'days');
            d = split(diffDate(1),{'days'}); w = ceil(d/7);

            plateN = FileList{zz,1}; plateN = str2num(plateN(6));
            concInit = plateMaps{plateN}.conc(ii,jj);
            cellLine = plateMaps{plateN}.cellLine;
            popSize = size(sInfo{ii,jj},2); % How many units detected for the given recording

            % concInit == 5K was patological
            if concInit == 1.25
                continue
            end

            % Collect summary of experiment results in oo
            MAP = [MAP; zz,ii,jj,popSize,d,concInit,cellLine,plateN,w];

            for kk = 1:popSize
                freqCurr = sInfo{ii,jj}(kk).freq;
                newColumn = [freqCurr, concInit];
                firingRate = [firingRate, newColumn'];
            end                
        end
    end

    toc

end

save("MAP.mat","MAP")
save("firingRate_plot.mat","firingRate")
