# Supplementary material for: Cell Density Impacts Population Activity in Human iPSC-Derived Neural Networks
Source: eNeuro. 2026 May 6;13(5):ENEURO.0176-24.2026. doi: 10.1523/ENEURO.0176-24.2026 (PMC13159969; doi:10.1523/ENEURO.0176-24.2026)
Supplement: Data 1 — All analysis code for this manuscript can be found at https://github.com/krishnanURMC/Uzun_eNeuro_2026 Download Data 1, ZIP file. [file eneuro-13-ENEURO.0176-24.2026-s001.zip › figure4_correlation.m]

% Collect the Pearson correlation between the activity of the unit pairs
% coming from the same recording
%
% % Load and prepare the data
% clear MAP binnedTS corrL
% load('MAP.mat'); MAPn = MAP(MAP(:,4)>1,:); % work with populations with at least 2 units
% load('binnedTS.mat');

binSizes = 40:-3:1; binS = find(binSizes==1); % collect time series with 1 ms resolution
nPdf = normpdf(-25:0.5:25,0,12.5); % convolution, Gaussian filter

for ss = size(MAPn,1):-1:1

    tX = binnedTS{ss,binS}.timeS;

    for kk = 1:size(tX,1) % convolve the binarized time series
        tX(kk,:) = conv(reshape(tX(kk,:),1, []), nPdf, 'same');
    end

    corrC = corrcoef(tX'); % calculate the correlation matrix

    popSize = size(tX,1);
    numPairs = popSize*(popSize-1)/2;
    corrList = []; pp = 1;
    
    % collect correlation values from the upper triangle of the correlation
    % matrix corrC
    for kk = 1:size(tX,1)
        corrList = [corrList, corrC(kk,kk+1:end)];
    end

    length(corrList) == numPairs

    corrL{ss} = [corrList; ones(1,length(corrList)).*MAPn(ss,6)]; % [correlation values; concentration]
end

corrAll = []; % all correlation values

for ii = length(corrL):-1:1
    corrAll = [corrAll, corrL{ii}];
end

save("correlation_plot.mat", "corrAll")
