# Supplementary material for: Cell Density Impacts Population Activity in Human iPSC-Derived Neural Networks
Source: eNeuro. 2026 May 6;13(5):ENEURO.0176-24.2026. doi: 10.1523/ENEURO.0176-24.2026 (PMC13159969; doi:10.1523/ENEURO.0176-24.2026)
Supplement: Data 1 — All analysis code for this manuscript can be found at https://github.com/krishnanURMC/Uzun_eNeuro_2026 Download Data 1, ZIP file. [file eneuro-13-ENEURO.0176-24.2026-s001.zip › figure4_prepBinnedTimeSeries.m]

% Prepare binned time series at different resolutions and analyze the 
% effect of binning size on the percentage of spikes represented as a
% result of the binning process.

clear Folder FileList MAP

Folder = 'directory of the spike sorting results';
FileList = struct2cell(dir(fullfile(Folder,'**','*.mat')))';

load('MAP.mat'); 
load('recL.mat'); % Recording length map for each plate(row) and each 
% unique recording day(column)

%% Time series
clear binnedTS ratioSC 

timeW = 40:-3:1; % binning resolutions
ratioSC = zeros(size(MAP,1),length(timeW)); % ratio of the spike count after and before binning
sampleRate = 12500; % recording frequency
MAP = MAP(MAP(:,4)>1,:); % Use recordings with more than 1 unit

for ss = size(MAP,1):-1:1
    tic
    zz = MAP(ss,1);
    
    % import data
    clear sInfo
    FilePath = strcat(FileList{zz,2},'\',FileList{zz,1});
    load(FilePath,'sInfo') % info about the spike sorted units

    % choose well location
    ii = MAP(ss,2);
    jj = MAP(ss,3);

    % get recording day, plate number and corresponding recording length
    plateN = MAP(ss,8);
    recDay = MAP(ss,5);
    recLength = recL(plateN,recDay==unique(MAP(:,5)));

    sp = 1;
    popSize = length(sInfo{ii,jj});
    
    for windT = timeW
        clear tX 
        points_per_ms = sampleRate/1000; % ms resolution
        windowSize = points_per_ms*windT; % 1 ms resolution * updated window size
         
        recLengthEffective = ceil(recLength/windowSize)+1; % recording length with new binning resolution
        tX = zeros(popSize,recLengthEffective); % new time series 
        totSC = 0; % total spike count
        for kk = popSize:-1:1
            tX(kk,ceil(sInfo{ii,jj}(kk).spikeT./windowSize)) = 1;
            totSC = totSC + length(sInfo{ii,jj}(kk).spikeT);
        end
        binnedTS{ss,sp}.timeS = tX;
        binnedTS{ss,sp}.timeW = windT;
        
        % acquire ratio of updated total spike counts to original sc
        currentSC = sum(sum(tX)); ratioSC(ss,sp) = currentSC/totSC;
        binnedTS{ss,sp}.ratioSC = ratioSC(ss,sp);
        
        sp = sp+1;
    end
    toc
end

save("binnedTS.mat","binnedTS")
 
