# Supplementary material for: Cell Density Impacts Population Activity in Human iPSC-Derived Neural Networks
Source: eNeuro. 2026 May 6;13(5):ENEURO.0176-24.2026. doi: 10.1523/ENEURO.0176-24.2026 (PMC13159969; doi:10.1523/ENEURO.0176-24.2026)
Supplement: Data 1 — All analysis code for this manuscript can be found at https://github.com/krishnanURMC/Uzun_eNeuro_2026 Download Data 1, ZIP file. [file eneuro-13-ENEURO.0176-24.2026-s001.zip › figure5_entropy.m]

%% COUNT ENTROPY and WORD ENTROPY - direct, shuffled, difference

load('MAP.mat'); MAP = MAP(MAP(:,4)>1,:); load('binnedTS.mat')

%% Count entropy for changing sampling size

clear H_c binSizes binS
samplingS = 6; % choose subsampling size

% choose bin size
binSizes = 40:-3:1; binS = find(binSizes==10); % collect time series with 10 ms resolution

clear H_c tS MAPn currentSamples binnedTSn

% H_set(:,ii):  ii = 1 -> count entropy of the sampled time series
%               ii = 2 -> concentration

H_c = []; % collect count entropy values

MAPn = MAP(MAP(:,4)>=samplingS,:);
currentSamples = find(MAP(:,4)>=samplingS);

for jj = length(currentSamples):-1:1
    binnedTSn{jj,1} = binnedTS{currentSamples(jj),binS};
end

for ss = size(binnedTSn,1):-1:1
    clear tX numRand H_set rateA randIndex

    % original time series, bin size: binSizes(binS)
    tX = binnedTSn{ss,1}.timeS;

    % to compare the results with maxEnt analysis
    rng(0)

    resamplingN = 50; %%%% Parameter %%%%
    % determine the number of sampling and sampling size
    if nchoosek(size(tX,1),samplingS) > resamplingN
        randIndex = zeros(resamplingN,samplingS);
        for kk = 1:resamplingN
            randI = randperm(size(tX,1));
            randIndex(kk,:) = randI(1:samplingS); % randomly select unit indices
        end
    elseif nchoosek(size(tX,1),samplingS) <= resamplingN
        randIndex = nchoosek(1:size(tX,1),samplingS); % Generate all subsets with the given number of elements
    end
    H_set = zeros(size(randIndex,1),2);
    H_set(:,2) = MAPn(ss,6); % concentration

    countBins = 0:samplingS+1;

    for kk = size(randIndex,1):-1:1

        % generate sub-population
        clear subTx hbd
        subTx = tX(randIndex(kk,:),:); % Entropy and shuffled entropy uses the same units

        % Count entropy
        hbd = histcounts(sum(subTx,1), countBins);hbd = hbd./sum(hbd);
        H_set(kk,1) = -sum(hbd(hbd ~=0).*log2(hbd(hbd ~=0)));

    end
    H_c = [H_c;H_set];

end

countEntropy = H_c';
save('countEntropy_plot.mat','countEntropy')

% Word entropy for changing sampling size

clear H_w binSizes binS
samplingS = 6; % choose subsampling size

% choose bin size
binSizes = 40:-3:1; binS = find(binSizes==10); % collect time series with 10 ms resolution

clear H_w tS MAPn currentSamples binnedTSn

% H_set(:,ii):  ii = 1 -> word entropy of the sampled time series
%               ii = 2 -> concentration

H_w = []; % collect count entropy values

MAPn = MAP(MAP(:,4)>=samplingS,:);
currentSamples = find(MAP(:,4)>=samplingS);

for jj = length(currentSamples):-1:1
    binnedTSn{jj,1} = binnedTS{currentSamples(jj),binS};
end

for ss = size(binnedTSn,1):-1:1
    clear tX numRand H_set rateA randIndex

    % original time series, bin size: binSizes(binS)
    tX = binnedTSn{ss,1}.timeS;

    % to compare the results with maxEnt analysis
    rng(0)

    resamplingN = 50; %%%% Parameter %%%%
    % determine the number of sampling and sampling size
    if nchoosek(size(tX,1),samplingS) > resamplingN
        randIndex = zeros(resamplingN,samplingS);
        for kk = 1:resamplingN
            randI = randperm(size(tX,1));
            randIndex(kk,:) = randI(1:samplingS); % randomly select unit indices
        end
    elseif nchoosek(size(tX,1),samplingS) <= resamplingN
        randIndex = nchoosek(1:size(tX,1),samplingS); % Generate all subsets with the given number of elements
    end
    H_set = zeros(size(randIndex,1),2);
    H_set(:,2) = MAPn(ss,6); % concentration

    wordBins = (0:2^samplingS); % last word is 2^kk-1
    wordBits = repmat((2.^(0:samplingS-1))',1, size(tX,2));

    for kk = size(randIndex,1):-1:1

        % generate sub-population
        clear subTx subTx_s hbd hbdS avgRate
        subTx = tX(randIndex(kk,:),:); % Entropy and shuffled entropy uses the same units

        % Word entropy - original
        hbd = histcounts(sum(subTx.*wordBits,1), wordBins); hbd = hbd./sum(hbd);
        H_set(kk,1) = -sum(hbd(hbd ~=0).*log2(hbd(hbd ~=0)));

    end
    H_w = [H_w;H_set];

end

wordEntropy = H_w';

save('wordEntropy_plot.mat','wordEntropy')
