# Supplementary material for: Cell Density Impacts Population Activity in Human iPSC-Derived Neural Networks
Source: eNeuro. 2026 May 6;13(5):ENEURO.0176-24.2026. doi: 10.1523/ENEURO.0176-24.2026 (PMC13159969; doi:10.1523/ENEURO.0176-24.2026)
Supplement: Data 1 — All analysis code for this manuscript can be found at https://github.com/krishnanURMC/Uzun_eNeuro_2026 Download Data 1, ZIP file. [file eneuro-13-ENEURO.0176-24.2026-s001.zip › figure6_maxEnt.m]

%% Generate maxEnt parameters for Independent, K-Ising, and Ising models
% numRand: number of sampling
% samplingSize: number of units drawn from the original time series
load('binnedTS.mat'); load('MAP.mat'); MAP = MAP(MAP(:,4)>1,:);

%%

clear binSizes binS max_ent binnedTSn MAPn
sampleS = 6; % choose subsampling size

binSizes = 40:-3:1; binS = find(binSizes==10); % collect time series with 10 ms resolution

tic

currentSamples = find(MAP(:,4)>=sampleS);

for jj = length(currentSamples):-1:1
    binnedTSn{jj,1} = binnedTS{currentSam-ples(jj),binS};
end

for ss = size(binnedTSn,1):-1:1
    clear tX;

    % original time series, bin size: binSizes(binS)
    tX = binnedTSn{ss,1}.timeS;

    % to compare the results with entropy analysis
    rng(0)

    subsampleRep = 50; %%%% Parameter %%%%
    % determine the number of sampling and sampling size
    if nchoosek(size(tX,1),sampleS) > subsampleRep % randomly sample from all possible subsets with the given number of elements
        randIndex = zeros(subsampleRep,sampleS);
        for kk = 1:subsampleRep
            randI = randperm(size(tX,1));
            randIndex(kk,:) = randI(1:sampleS); % randomly select unit indices
        end
    elseif nchoosek(size(tX,1),sampleS) <= subsampleRep
        randIndex = nchoosek(1:size(tX,1),sampleS); % Generate all subsets with the given number of elements
    end

    for kk = size(randIndex,1):-1:1
        % generate sub-population
        clear subTx
        max_ent{ss}(kk).unitID = randIndex(kk,:);
        subTx = tX(randIndex(kk,:),:);

        [max_ent{ss}(kk).ising_model_entropy, max_ent{ss}(kk).ising_data_entropy,...
            max_ent{ss}(kk).ising_dkl, max_ent{ss}(kk).ising_empDis,...
            max_ent{ss}(kk).ising_modelLogProb,max_ent{ss}(kk).ising_dataMarg,...
            max_ent{ss}(kk).ising_modelMarg,max_ent{ss}(kk).ising_model] = spineEntropyMaxEnt_ising(subTx);
        
    end
end

toc

save('max_ent.mat', "max_ent")

% adapt for plotting

clear dklIsAll
MAPn = MAP(MAP(:,4)>=sampleS,:);

subsampleRep = 50; % make sure it is the same with previous section
dklIsAll = zeros(2,subsampleRep*size(max_ent,2)); % Pairwise model dkl, DIV, and concentration

sp = 1;
for ss = 1:size(max_ent,2)
    subsampleRep = length(max_ent{1,ss});
    for rep = 1:subsampleRep
               
        % pairwise model
        dklIsAll(1,sp) = max_ent{1,ss}(rep).ising_dkl;
        dklIsAll(2,sp) = MAPn(ss,6); % concentration
        
        sp = sp+1;
    end
end

dklIsAll = dklIsAll(:,dklIsAll(1,:)~=0);

save('dklIs_plot.mat',"dklIsAll")
