# Supplementary material for: Cell Density Impacts Population Activity in Human iPSC-Derived Neural Networks
Source: eNeuro. 2026 May 6;13(5):ENEURO.0176-24.2026. doi: 10.1523/ENEURO.0176-24.2026 (PMC13159969; doi:10.1523/ENEURO.0176-24.2026)
Supplement: Data 1 — All analysis code for this manuscript can be found at https://github.com/krishnanURMC/Uzun_eNeuro_2026 Download Data 1, ZIP file. [file eneuro-13-ENEURO.0176-24.2026-s001.zip › plotEmAll.m]

%% Load and prepare firing rate data
load('firingRate_plot.mat')

% Plot firing rate VS density
figure; boxplot(firingRate(1,:),firingRate(2,:))
set(gca,'YScale','log')
title('firing rate'); ylabel('firing rate (Hz)'); xlabel('density (K/cm2)')

significanceTest(firingRate);
%% Load and prepare correlation data
load('correlation_plot.mat')

% Plot firing rate VS density
figure; boxplot(corrAll(1,:),corrAll(2,:))
title('pairwise correlation'); ylabel('correlation'); xlabel('density (K/cm2)')

significanceTest(corrAll);
%% Load and prepare word entropy data
load('wordEntropy_plot.mat'); 


% Plot firing rate VS density
figure; boxplot(wordEntropy(1,:),wordEntropy(2,:))
lowH = min(wordEntropy(1,:))/2; highH = max(wordEntropy(1,:))*2;
set(gca,'YScale','log'); ylim([lowH highH]);
title('word entropy, sampling size = 6'); 
ylabel('entropy (bits)'); xlabel('density (K/cm2)')

significanceTest(wordEntropy);
%% Load and prepare Ising model - MaxEnt data
load('dklIs_plot.mat'); 

% Plot firing rate VS density
figure; boxplot(dklIsAll(1,:),dklIsAll(2,:))
lowKLD = min(dklIsAll(1,:))/3; highKLD = max(dklIsAll(1,:))*3;
set(gca,'YScale','log'); ylim([lowKLD highKLD]);
title('Ising Model - MaxEnt, k = 6'); 
ylabel('KL-D'); xlabel('density (K/cm2)')

significanceTest(dklIsAll);
