# Supplementary material for: Cell Density Impacts Population Activity in Human iPSC-Derived Neural Networks
Source: eNeuro. 2026 May 6;13(5):ENEURO.0176-24.2026. doi: 10.1523/ENEURO.0176-24.2026 (PMC13159969; doi:10.1523/ENEURO.0176-24.2026)
Supplement: Data 1 — All analysis code for this manuscript can be found at https://github.com/krishnanURMC/Uzun_eNeuro_2026 Download Data 1, ZIP file. [file eneuro-13-ENEURO.0176-24.2026-s001.zip › significanceTest.m]

function [ks_test, la_test,bm_testP, bm_testS] = significanceTest(data)
% Function initially runs Kolmogorov-Smirnov Test for normality check
% To test the heterogeneity of the variance between groups, function runs 
% LeveneAbsolute test afterwards. Lastly, function runs BrunnerMunzel test
% for non-Gaussian distributions with heterogeneous variances.


% Start with a seed for reproducibility
rng(333)

values = data(1,:);
densities = data(2,:);
uDensities = unique(densities);

%%%%%  Test whether the data distributed normally - Kolmogorov-Smirnov Test  %%%%%
clear pValArray
ks_h = zeros(size(uDensities)); ks_p = ks_h;
for ii = 1:numel(uDensities)
    currentGroup = values(densities==uDensities(ii));
    [ks_h(ii),ks_p(ii)] = ...
        kstest((currentGroup - mean(currentGroup)) / std(currentGroup)); % Normalizes data
    pValArray{1,ii} = sprintf('%.2e', ks_p(ii)); % 2 decimal places in scientific notation
    pValArray{2,ii} = ks_h(ii); % is significant
end

% Create a figure with a uitable
ks_test = uifigure('Name', 'Kolmogorov-Smirnov test for normality', 'Position', [100, 100, 600, 150]);
uitableObj = uitable(ks_test, 'Data', pValArray,...
    'ColumnName',  {'2.5 []', '5 []', '12.5 []', '25 []', '50 []'},...
    'RowName',  {'p-val', 'is significant'},...
    'Position', [30, 50, 550, 77]);

% Display the figure
ks_test.Visible = 'on';


%%%%%   Test whether the variance of different groups are significantly different   %%%%%
% LeveneAbsolute test, when data is not normally distributed
% Calculates absolute deviations from the median instead of the mean
[la_p, la_stats] = vartestn(values(:),densities(:), 'TestType', 'LeveneAbsolute', 'Display', 'on');
close


%%%%%   If variance is significantly different, apply BrunnerMunzel test pairwise   %%%%%

results = zeros(nchoosek(numel(uDensities),2),5); 
pVals = zeros(numel(uDensities)); isSignificant = ones(numel(uDensities));
ss = 0;

for ii = 1:numel(uDensities)-1
    for jj = ii+1:numel(uDensities)
        clear bm
        ss = ss+1;
        bm = approxbrunnermunzel(values(densities==uDensities(ii)),values(densities==uDensities(jj)),1);
        fprintf('%.e \n', bm.pval)
        results(ss,:) = [uDensities(ii),uDensities(jj), bm.ci, bm.pval];
        pVals(jj,ii) = bm.pval;
        if bm.ci(1)*bm.ci(2) > 0
            isSignificant(jj,ii) = bm.pval;
        else
            isSignificant(jj,ii) = 1;
        end
    end
end

pVals = pVals + pVals';

% Define a condition (significant: green, non-significant: red)
threshold = 0.05/nchoosek(length(uDensities),2); % Create significance threshold according to Benferroni correction
condition = isSignificant < threshold; % Find rejected hypotheses

% Loop through the cells to apply cell coloring based on the condition
clear pValArray
for ii = 1:size(pVals, 1)
    for jj = 1:size(pVals, 2)
        pValArray{ii, jj} = sprintf('%.2e', pVals(ii,jj)); % 2 decimal places in scientific notation
    end
end

% Create a figure with a uitable
bm_testP = uifigure('Name', 'Brunner-Munzel test, pairwise p-values', 'Position', [100, 100, 600, 250]);
uitableObj = uitable(bm_testP, 'Data', pValArray,...
    'ColumnName',  {'2.5 []', '5 []', '12.5 []', '25 []', '50 []'},...
    'RowName', {'2.5 []', '5 []', '12.5 []', '25 []', '50 []'},...
    'Position', [50, 50, 510, 170]);

% Display the figure
bm_testP.Visible = 'on';

% Create a figure with a uitable
bm_testS = uifigure('Name', 'Brunner-Munzel test, Is Significant', 'Position', [100, 100, 600, 250]);
uitableObj = uitable(bm_testS, 'Data', condition,...
    'ColumnName',  {'2.5 []', '5 []', '12.5 []', '25 []', '50 []'},...
    'RowName', {'2.5 []', '5 []', '12.5 []', '25 []', '50 []'},...
    'Position', [50, 50, 510, 170]);

% Display the figure
bm_testS.Visible = 'on';

end
