# Supplementary material for: Cell Density Impacts Population Activity in Human iPSC-Derived Neural Networks
Source: eNeuro. 2026 May 6;13(5):ENEURO.0176-24.2026. doi: 10.1523/ENEURO.0176-24.2026 (PMC13159969; doi:10.1523/ENEURO.0176-24.2026)
Supplement: Data 1 — All analysis code for this manuscript can be found at https://github.com/krishnanURMC/Uzun_eNeuro_2026 Download Data 1, ZIP file. [file eneuro-13-ENEURO.0176-24.2026-s001.zip › spineEntropyMaxEnt_ising.m]

function [model_entropy, data_entropy, dkl, empirical_distribution, model_logprobs,marginals_data,marginals_model,model] = spineEntropyMaxEnt_ising(inputMatrix)

%the inputmaptrix should be spines by samples/observations; so if you have 10 spines and 200 trials, matrix is 10X200;  
% outputs are 
% data_entropy = the entropy of the activity
% model_entropy = entropy predicted by a second order model. 
% dlk = kullbeck divergence of model to data. 
% emperical_ditribution = distribution of the actual words (that goes into p log p for the model; 
% model_logprobs = distribution of the words from the model; 

[ncells,nsamples] = size(inputMatrix);
idx_train = randperm(nsamples,ceil(nsamples/2));
idx_test = setdiff(1:nsamples,idx_train);
samples_train = inputMatrix(:,idx_train);
samples_test = inputMatrix(:,idx_test);

%%%%%%%%%%%%%%%%%%%%%

% model = maxent.createModel(ncells,'indep');

model = maxent.createModel(ncells,'ising');
% 
% correlations = cat(1,num2cell(nchoosek(1:ncells,1),2), ...
%                 num2cell(nchoosek(1:ncells,2),2),...
%                 num2cell(nchoosek(1:ncells,3),2));
% model = maxent.createModel(ncells,'highorder',correlations);

%%%%%%%%%%%%%%%%%%%%%

% train the model to a threshold of one standard deviation from the error of computing the marginals.
% because the distribution is relatively small (15 dimensions) we can explicitly represent all 2^15 states 
% in memory and train the model in an exhaustive fashion.
model = maxent.trainModel(model,samples_train,'threshold',1);

% now check the kullback-leibler divergence between the model predictions and the pattern counts in the test-set 
empirical_distribution = maxent.getEmpiricalModel(samples_test);
model_logprobs = maxent.getLogProbability(model,empirical_distribution.words);
dkl = maxent.dkl(empirical_distribution.logprobs,model_logprobs);


%fprintf('Kullback-Leibler divergence from test set: %f\n',test_dkl);

model_entropy = maxent.getEntropy(model);
%fprintf('Model entropy: %.03f   empirical dataset entropy: %.03f\n', model_entropy, empirical_distribution.entropy);

% get the marginals (firing rates and correlations) of the test data and see how they compare to the model predictions
marginals_data = maxent.getEmpiricalMarginals(samples_test,model);
marginals_model = maxent.getMarginals(model);

data_entropy = empirical_distribution.entropy; 
